# Supplementary material for: Network community structure of substorms using SuperMAG magnetometers
Source: Nat Commun. 2021 Mar 23;12:1842. doi: 10.1038/s41467-021-22112-4 (PMC7988152; doi:10.1038/s41467-021-22112-4)
Supplement: Supplementary file 3 — Source Data [file 41467_2021_22112_MOESM3_ESM.xlsx]

## Sheet: Figure 1
Panel a & b
Lag magnitutde		Mean magnetic local tim (MLT) and latitude (Mlat) per community and the normalized number of connections (alpha) , binned by the magnitude of the lag of maximum correlation and time. There are a maximum of 6 communities during the substorm hence timings are repeated 6 times to represent each. Where there are less than 6 communites parameters are nan.
	Timings	-20	-20	-20	-20	-20	-20	-19.231	-19.231	-19.231	-19.231	-19.231	-19.231	-18.462	-18.462	-18.462	-18.462	-18.462	-18.462	-17.692	-17.692	-17.692	-17.692	-17.692	-17.692	-16.923	-16.923	-16.923	-16.923	-16.923	-16.923	-16.154	-16.154	-16.154	-16.154	-16.154	-16.154	-15.385	-15.385	-15.385	-15.385	-15.385	-15.385	-14.615	-14.615	-14.615	-14.615	-14.615	-14.615
	MLT	9.2173	13.157	15.983	NaN	NaN	NaN	9.234	14.789	NaN	NaN	NaN	NaN	9.2507	14.805	NaN	NaN	NaN	NaN	6.2559	9.2675	14.822	NaN	NaN	NaN	6.2726	9.2843	13.224	15.4	NaN	NaN	6.2894	9.301	10.437	13.24	15.416	NaN	6.2048	9.2376	10.454	13.257	15.433	NaN	6.2216	9.2544	10.491	13.274	15.45	NaN
	MLaT	67.9381	74.1094	70.8365	NaN	NaN	NaN	67.9381	72.2391	NaN	NaN	NaN	NaN	67.9381	72.2391	NaN	NaN	NaN	NaN	66.7363	67.9381	72.2391	NaN	NaN	NaN	66.7363	67.9381	74.1094	71.0392	NaN	NaN	66.7363	67.9381	73.6657	74.1094	71.0392	NaN	66.2232	67.2766	73.6657	74.1094	71.0392	NaN	66.2232	67.2766	72.9103	74.1094	71.0392	NaN
<=15	Alpha	0.012987	0.008658	0.017316	NaN	NaN	NaN	0.012987	0.028139	NaN	NaN	NaN	NaN	0.017316	0.028139	NaN	NaN	NaN	NaN	0.0039526	0.01581	0.025692	NaN	NaN	NaN	0.004329	0.017316	0.008658	0.008658	NaN	NaN	0.004329	0.012987	0.004329	0.008658	0.008658	NaN	0.01087	0.021739	0.0036232	0.0072464	0.0072464	NaN	0.01087	0.025362	0.0072464	0.0072464	0.0072464	NaN
<=14	Alpha	0.012987	0.008658	0.017316	NaN	NaN	NaN	0.012987	0.028139	NaN	NaN	NaN	NaN	0.017316	0.028139	NaN	NaN	NaN	NaN	0.0039526	0.01581	0.025692	NaN	NaN	NaN	0.004329	0.017316	0.008658	0.008658	NaN	NaN	0.004329	0.012987	0.004329	0.008658	0.008658	NaN	0.01087	0.021739	0.0036232	0.0072464	0.0072464	NaN	0.01087	0.025362	0.0072464	0.0072464	0.0072464	NaN
<=13	Alpha	0.012987	0.008658	0.017316	NaN	NaN	NaN	0.012987	0.028139	NaN	NaN	NaN	NaN	0.017316	0.028139	NaN	NaN	NaN	NaN	0.0039526	0.01581	0.025692	NaN	NaN	NaN	0.004329	0.017316	0.008658	0.008658	NaN	NaN	0.004329	0.012987	0.004329	0.008658	0.008658	NaN	0.01087	0.021739	0.0036232	0.0072464	0.0072464	NaN	0.01087	0.025362	0.0072464	0.0072464	0.0072464	NaN
<=12	Alpha	0.012987	0.008658	0.017316	NaN	NaN	NaN	0.012987	0.028139	NaN	NaN	NaN	NaN	0.017316	0.028139	NaN	NaN	NaN	NaN	0.0039526	0.01581	0.025692	NaN	NaN	NaN	0.004329	0.017316	0.008658	0.008658	NaN	NaN	0.004329	0.012987	0.004329	0.008658	0.008658	NaN	0.01087	0.021739	0.0036232	0.0072464	0.0072464	NaN	0.01087	0.025362	0.0072464	0.0072464	0.0072464	NaN
<=11	Alpha	0.012987	0.008658	0.017316	NaN	NaN	NaN	0.012987	0.028139	NaN	NaN	NaN	NaN	0.017316	0.028139	NaN	NaN	NaN	NaN	0.0039526	0.01581	0.025692	NaN	NaN	NaN	0.004329	0.017316	0.008658	0.008658	NaN	NaN	0.004329	0.012987	0.004329	0.008658	0.008658	NaN	0.01087	0.021739	0.0036232	0.0072464	0.0072464	NaN	0.01087	0.025362	0.0072464	0.0072464	0.0072464	NaN
<=10	Alpha	0.012987	0.008658	0.017316	NaN	NaN	NaN	0.012987	0.028139	NaN	NaN	NaN	NaN	0.017316	0.028139	NaN	NaN	NaN	NaN	0.0039526	0.01581	0.025692	NaN	NaN	NaN	0.004329	0.017316	0.008658	0.008658	NaN	NaN	0.004329	0.012987	0.004329	0.008658	0.008658	NaN	0.01087	0.021739	0.0036232	0.0072464	0.0072464	NaN	0.01087	0.025362	0.0072464	0.0072464	0.0072464	NaN
<=9	Alpha	0.012987	0.008658	0.017316	NaN	NaN	NaN	0.012987	0.028139	NaN	NaN	NaN	NaN	0.017316	0.028139	NaN	NaN	NaN	NaN	0.0039526	0.01581	0.025692	NaN	NaN	NaN	0.004329	0.017316	0.008658	0.008658	NaN	NaN	0.004329	0.012987	0.004329	0.008658	0.008658	NaN	0.01087	0.021739	0.0036232	0.0072464	0.0072464	NaN	0.01087	0.025362	0.0072464	0.0072464	0.0072464	NaN
<=8	Alpha	0.012987	0.008658	0.017316	NaN	NaN	NaN	0.012987	0.028139	NaN	NaN	NaN	NaN	0.017316	0.028139	NaN	NaN	NaN	NaN	0.0039526	0.01581	0.025692	NaN	NaN	NaN	0.004329	0.017316	0.008658	0.008658	NaN	NaN	0.004329	0.012987	0.004329	0.008658	0.008658	NaN	0.01087	0.021739	0.0036232	0.0072464	0.0072464	NaN	0.01087	0.025362	0.0072464	0.0072464	0.0072464	NaN
<=7	Alpha	0.012987	0.008658	0.017316	NaN	NaN	NaN	0.012987	0.028139	NaN	NaN	NaN	NaN	0.017316	0.028139	NaN	NaN	NaN	NaN	0.0039526	0.01581	0.025692	NaN	NaN	NaN	0.004329	0.017316	0.008658	0.008658	NaN	NaN	0.004329	0.012987	0.004329	0.008658	0.008658	NaN	0.01087	0.021739	0.0036232	0.0072464	0.0072464	NaN	0.01087	0.025362	0.0072464	0.0072464	0.0072464	NaN
<=6	Alpha	0.012987	0.008658	0.017316	NaN	NaN	NaN	0.012987	0.028139	NaN	NaN	NaN	NaN	0.017316	0.028139	NaN	NaN	NaN	NaN	0.0039526	0.01581	0.025692	NaN	NaN	NaN	0.004329	0.017316	0.008658	0.008658	NaN	NaN	0.004329	0.012987	0.004329	0.008658	0.008658	NaN	0.01087	0.021739	0.0036232	0.0072464	0.0072464	NaN	0.01087	0.025362	0.0072464	0.0072464	0.0072464	NaN
<=5	Alpha	0.012987	0.008658	0.017316	NaN	NaN	NaN	0.012987	0.028139	NaN	NaN	NaN	NaN	0.017316	0.028139	NaN	NaN	NaN	NaN	0.0039526	0.01581	0.025692	NaN	NaN	NaN	0.004329	0.017316	0.008658	0.008658	NaN	NaN	0.004329	0.012987	0.004329	0.008658	0.008658	NaN	0.01087	0.021739	0.0036232	0.0072464	0.0072464	NaN	0.01087	0.025362	0.0072464	0.0072464	0.0072464	NaN
<=4	Alpha	0.012987	0.008658	0.015152	NaN	NaN	NaN	0.012987	0.025974	NaN	NaN	NaN	NaN	0.017316	0.025974	NaN	NaN	NaN	NaN	0.0039526	0.01581	0.023715	NaN	NaN	NaN	0.004329	0.017316	0.008658	0.008658	NaN	NaN	0.004329	0.012987	0.004329	0.008658	0.008658	NaN	0.01087	0.021739	0.0036232	0.0072464	0.0072464	NaN	0.01087	0.025362	0.0072464	0.0072464	0.0072464	NaN
<=3	Alpha	0.012987	0.008658	0.004329	NaN	NaN	NaN	0.012987	0.017316	NaN	NaN	NaN	NaN	0.017316	0.017316	NaN	NaN	NaN	NaN	0.0039526	0.01581	0.01581	NaN	NaN	NaN	0.004329	0.017316	0.008658	0.004329	NaN	NaN	0.004329	0.012987	0.004329	0.008658	0.004329	NaN	0.01087	0.021739	0.0036232	0.0072464	0.0036232	NaN	0.01087	0.025362	0.0072464	0.0072464	0.0036232	NaN
<=2	Alpha	0.012987	0.008658	0.004329	NaN	NaN	NaN	0.012987	0.017316	NaN	NaN	NaN	NaN	0.017316	0.017316	NaN	NaN	NaN	NaN	0.0039526	0.01581	0.01581	NaN	NaN	NaN	0.004329	0.017316	0.008658	0.004329	NaN	NaN	0.004329	0.012987	0.004329	0.008658	0.004329	NaN	0.01087	0.021739	0.0036232	0.0072464	0.0036232	NaN	0.01087	0.025362	0.0072464	0.0072464	0.0036232	NaN
<=1	Alpha	0.012987	0.004329	0.004329	NaN	NaN	NaN	0.012987	0.008658	NaN	NaN	NaN	NaN	0.017316	0.008658	NaN	NaN	NaN	NaN	0.0039526	0.01581	0.0098814	NaN	NaN	NaN	0.004329	0.017316	0.004329	0.004329	NaN	NaN	0.004329	0.012987	0.004329	0.004329	0.004329	NaN	0.01087	0.021739	0.0036232	0.0036232	0.0036232	NaN	0.01087	0.025362	0.0072464	0.0036232	0.0036232	NaN
0	Alpha	0.012987	NaN	0.004329	NaN	NaN	NaN	0.012987	0.004329	NaN	NaN	NaN	NaN	0.017316	0.004329	NaN	NaN	NaN	NaN	0.0039526	0.01581	0.0039526	NaN	NaN	NaN	0.004329	0.017316	NaN	0.004329	NaN	NaN	0.004329	0.012987	0.004329	NaN	0.004329	NaN	0.01087	0.014493	0.0036232	NaN	0.0036232	NaN	0.01087	0.018116	0.0072464	NaN	0.0036232	NaN
Panel c & d		MLT and Mlat of magnetometers in each community per time. Time is repeated per number of magnetometers in that community.
Community 1	Timings	-20	-20	-20	-20	-19.2308	-19.2308	-19.2308	-19.2308	-18.4615	-18.4615	-18.4615	-18.4615	-17.6923	-17.6923	-16.9231	-16.9231	-16.1538	-16.1538	-15.3846	-15.3846	-15.3846	-14.6154	-14.6154	-14.6154	-13.8462	-13.8462	-13.8462	-13.0769	-13.0769	-13.0769	-12.3077	-12.3077	-12.3077	-12.3077	-11.5385	-11.5385	-11.5385	-11.5385	-10.7692	-10.7692	-10.7692	-10.7692	-10	-10	-10	-10	-9.23077	-9.23077
	MLT	8.32678	8.64615	9.47049	10.4256	8.34352	8.66289	9.48723	10.4424	8.36027	8.67964	9.50398	10.4591	6.00535	6.50642	6.02211	6.52318	6.03887	6.53994	6.00205	6.05564	6.55671	6.01882	6.07242	6.57349	6.0356	6.0892	6.59027	6.05239	6.10598	6.60706	6.06918	6.12278	6.62385	7.97247	6.08598	6.13957	6.64065	7.98927	6.10278	6.15638	6.65745	8.00607	6.11959	6.17319	6.67426	8.02288	6.13641	6.19
	Mlat	66.8739	67.4868	67.7597	69.6319	66.8739	67.4868	67.7597	69.6319	66.8739	67.4868	67.7597	69.6319	66.093	67.3796	66.093	67.3796	66.093	67.3796	65.1971	66.093	67.3796	65.1971	66.093	67.3796	65.1971	66.093	67.3796	65.1971	66.093	67.3796	65.1971	66.093	67.3796	67.5781	65.1971	66.093	67.3796	67.5781	65.1971	66.093	67.3796	67.5781	65.1971	66.093	67.3796	67.5781	65.1971	66.093
Community 2	Timings	-20	-20	-20	-19.2308	-19.2308	-19.2308	-19.2308	-19.2308	-19.2308	-19.2308	-18.4615	-18.4615	-18.4615	-18.4615	-18.4615	-18.4615	-18.4615	-17.6923	-17.6923	-17.6923	-17.6923	-16.9231	-16.9231	-16.9231	-16.9231	-16.1538	-16.1538	-16.1538	-16.1538	-15.3846	-15.3846	-15.3846	-15.3846	-15.3846	-14.6154	-14.6154	-14.6154	-14.6154	-14.6154	-13.8462	-13.8462	-13.8462	-13.8462	-13.8462	-13.8462	-13.0769	-13.0769	-13.0769
	MLT	12.441	13.3353	13.6933	12.4577	13.352	13.7101	14.9166	15.1388	15.9928	17.9516	12.4745	13.3688	13.7268	14.9333	15.1556	16.0095	17.9684	8.37702	8.69639	9.52073	10.4759	8.39378	8.71315	9.53749	10.4926	8.41055	8.72991	9.55425	10.5094	8.42732	8.74668	8.91683	9.57102	10.5261	8.44409	8.76346	8.93361	9.5878	10.5429	7.93889	8.46087	8.78024	8.95039	9.60458	10.5597	8.47766	8.79703	8.96717
	Mlat	73.0729	74.3439	74.9112	69.2989	70.2284	70.6046	73.0729	73.2141	74.3439	74.9112	69.2989	70.2284	70.6046	73.0729	73.2141	74.3439	74.9112	66.8739	67.4868	67.7597	69.6319	66.8739	67.4868	67.7597	69.6319	66.8739	67.4868	67.7597	69.6319	64.6307	66.8739	67.4868	67.7597	69.6319	64.6307	66.8739	67.4868	67.7597	69.6319	64.6307	66.8739	67.4868	67.5782	67.7597	69.6319	64.6307	66.8739	67.4868
Community 3	Timings	-20	-20	-20	-20	-17.6923	-17.6923	-17.6923	-17.6923	-17.6923	-17.6923	-17.6923	-16.9231	-16.9231	-16.9231	-16.1538	-16.1538	-15.3846	-15.3846	-14.6154	-14.6154	-14.6154	-13.8462	-13.8462	-13.8462	-13.0769	-13.0769	-13.0769	-12.3077	-12.3077	-12.3077	-11.5385	-11.5385	-11.5385	-10.7692	-10.7692	-10.7692	-10	-10	-10	-9.23077	-9.23077	-9.23077	-8.46154	-8.46154	-8.46154	-7.69231	-7.69231	-7.69231
	MLT	14.8998	15.1221	15.9761	17.9349	12.4912	13.3855	13.7436	14.9501	15.1723	16.0263	17.9851	12.508	13.4023	13.7603	10.1911	10.6836	10.2078	10.7004	10.2246	10.5305	10.7172	10.2414	10.5473	10.7339	10.2582	10.5641	10.7507	10.275	10.5809	10.7675	10.2918	10.5977	10.7843	10.3086	10.6145	10.8011	10.3254	10.6313	10.8179	10.3422	10.6481	10.8347	10.359	10.665	10.8516	10.3758	10.6818	10.8684
	Mlat	69.2989	70.2284	70.6046	73.2141	69.2989	70.2284	70.6046	73.0729	73.2141	74.3439	74.9112	73.0729	74.3439	74.9112	73.1356	74.1959	73.1356	74.1959	71.3993	73.1356	74.1959	71.3993	73.1356	74.1959	71.3993	73.1356	74.1959	71.3993	73.1356	74.1959	71.3993	73.1356	74.1959	71.3993	73.1356	74.1959	71.3993	73.1356	74.1959	71.3993	73.1356	74.1959	71.3993	73.1356	74.1959	71.3993	73.1356	74.1959
Community 4	Timings	-16.9231	-16.9231	-16.9231	-16.1538	-16.1538	-16.1538	-15.3846	-15.3846	-15.3846	-14.6154	-14.6154	-14.6154	-13.8462	-13.8462	-13.8462	-13.0769	-13.0769	-13.0769	-12.3077	-12.3077	-12.3077	-11.5385	-11.5385	-11.5385	-10.7692	-10.7692	-10.7692	-10	-10	-9.23077	-9.23077	-8.46154	-8.46154	-7.69231	-7.69231	-6.92308	-6.92308	-6.92308	-6.15385	-6.15385	-6.15385	-5.38462	-5.38462	-4.61538	-4.61538	-3.84615	-3.84615	-3.07692
	MLT	14.9668	15.1891	16.0431	12.5247	13.4191	13.7771	12.5415	13.4358	13.7939	12.5583	13.4526	13.8106	12.5751	13.4694	13.8274	12.5918	13.4862	13.8442	12.6086	13.503	13.861	12.6254	13.5198	13.8778	12.6422	13.5366	13.8946	13.5534	13.9114	13.5702	13.9282	13.587	13.9451	13.6038	13.9619	10.3927	10.6986	10.8852	10.4095	10.7154	10.9021	13.6543	14.0124	13.6712	14.0292	13.688	14.0461	13.7049
	Mlat	69.2989	70.6046	73.2141	73.0729	74.3439	74.9112	73.0729	74.3439	74.9112	73.0729	74.3439	74.9112	73.0729	74.3439	74.9112	73.0729	74.3439	74.9112	73.0729	74.3439	74.9112	73.0729	74.3439	74.9112	73.0729	74.3439	74.9112	73.0729	74.9112	73.0729	74.9112	73.0729	74.9112	73.0729	74.9112	71.3993	73.1356	74.1959	71.3993	73.1356	74.1959	73.0729	74.9112	73.0729	74.9112	73.0729	74.9112	69.2989
Community 5	Timings	-16.1538	-16.1538	-16.1538	-15.3846	-15.3846	-15.3846	-14.6154	-14.6154	-14.6154	-13.8462	-13.8462	-13.8462	-13.0769	-13.0769	-13.0769	-12.3077	-12.3077	-12.3077	-11.5385	-11.5385	-11.5385	-10.7692	-10.7692	-10.7692	-10	-10	-10	-9.23077	-9.23077	-9.23077	-8.46154	-8.46154	-8.46154	-7.69231	-7.69231	-7.69231	-6.92308	-6.92308	-6.15385	-6.15385	-5.38462	-5.38462	-5.38462	-4.61538	-4.61538	-4.61538	-3.84615	-3.84615
	MLT	14.9836	15.2058	16.0598	15.0004	15.2226	16.0766	15.0172	15.2394	16.0934	15.0339	15.2562	16.1101	15.0507	15.2729	16.1269	15.0675	15.2897	16.1437	15.0843	15.3065	16.1605	15.1011	15.3233	16.1773	15.1179	15.3401	16.1941	15.1347	15.357	16.211	15.1516	15.3738	16.2278	15.1684	15.3906	16.2446	13.6207	13.9787	13.6375	13.9955	15.2189	15.4411	16.2951	15.2357	15.4579	16.3119	15.2526	15.4748
	Mlat	69.2989	70.6046	73.2141	69.2989	70.6046	73.2141	69.2989	70.6046	73.2141	69.2989	70.6046	73.2141	69.2989	70.6046	73.2141	69.2989	70.6046	73.2141	69.2989	70.6046	73.2141	69.2989	70.6046	73.2141	69.2989	70.6046	73.2141	69.2989	70.6046	73.2141	69.2989	70.6046	73.2141	69.2989	70.6046	73.2141	73.0729	74.9112	73.0729	74.9112	69.2989	70.6046	73.2141	69.2989	70.6046	73.2141	69.2989	70.6046
Community 6	Timings	-6.92308	-6.92308	-6.92308	-6.15385	-6.15385	-6.15385	7.69231	7.69231
	MLT	15.1852	15.4074	16.2614	15.202	15.4243	16.2783	16.582	17.449
	Mlat	69.2989	70.6046	73.2141	69.2989	70.6046	73.2141	64.9934	69.2988
Panel e		Modularity per time
	Timings	-20	-19.2308	-18.4615	-17.6923	-16.9231	-16.1538	-15.3846	-14.6154	-13.8462	-13.0769	-12.3077	-11.5385	-10.7692	-10	-9.23077	-8.46154	-7.69231	-6.92308	-6.15385	-5.38462	-4.61538	-3.84615	-3.07692	-2.30769	-1.53846	-0.769231	0	0.769231	1.53846	2.30769	3.07692	3.84615	4.61538	5.38462	6.15385	6.92308	7.69231	8.46154	9.23077	10	10.7692	11.5385	12.3077	13.0769	13.8462	14.6154	15.3846	16.1538
	Modularity	0.545	0.432133	0.471655	0.551985	0.691358	0.765432	0.72449	0.726562	0.705882	0.746667	0.75	0.688705	0.682622	0.658203	0.658203	0.702222	0.713436	0.735556	0.735556	0.72449	0.72449	0.72449	0.704082	0.696845	0.696845	0.731509	0.765306	0.724246	0.728516	0.702855	0.728516	0.726327	0.788889	0.789536	0.795858	0.730372	0.809074	0.661712	0.473136	0.383195	0.202932	0.107459	0.100293	0.100247	0.0734536	0.0592323	0.0479984	0.0380078
Panel f		Normalized number of connections (alpha) and -SML per time
	Timings	-20	-19.2308	-18.4615	-17.6923	-16.9231	-16.1538	-15.3846	-14.6154	-13.8462	-13.0769	-12.3077	-11.5385	-10.7692	-10	-9.23077	-8.46154	-7.69231	-6.92308	-6.15385	-5.38462	-4.61538	-3.84615	-3.07692	-2.30769	-1.53846	-0.769231	0	0.769231	1.53846	2.30769	3.07692	3.84615	4.61538	5.38462	6.15385	6.92308	7.69231	8.46154	9.23077	10	10.7692	11.5385	12.3077	13.0769	13.8462	14.6154	15.3846	16.1538
	Alpha	0.04329	0.0411255	0.0454545	0.0454545	0.038961	0.038961	0.0507246	0.057971	0.0615942	0.0543478	0.057971	0.0597826	0.0561594	0.057971	0.057971	0.0543478	0.0525362	0.05	0.05	0.0466667	0.0466667	0.0466667	0.0466667	0.045	0.045	0.0433333	0.0466667	0.0516667	0.0533333	0.0566667	0.0533333	0.0516667	0.05	0.0483333	0.0433333	0.0366667	0.0383333	0.0483333	0.0816667	0.108333	0.131667	0.17	0.22	0.268333	0.323333	0.393333	0.468333	0.53
	-SML	43	42	38	34	52	76	87	83	78	64	85	116	73	39	49	59	63	63	57	61	76	94	114	116	120	116	105	95	96	103	110	98	115	86	92	93	137	301	341	315	329	331	364	348	304	282	312	378
[truncated: 998 more columns]

## Sheet: Figure 2
	Normalized time	B north	B east	MLT	Mlat	Community
	t'=-5	23.3453	-11.4028	18.2374	65.1971	1
		24.2111	-17.5559	18.291	67.3796	1
		26.9812	-12.337	18.7921	66.093	1		North and east component of magnetic field vector with magnetic local time (MLT) and latitude (Mlat). Alongside are the community numbers.
		12.4016	-19.8401	20.1407	67.5781	0
		-5.25306	-16.4975	20.6627	69.6319	2
		-3.88572	6.75782	20.7861	73.3007	0
		26.3074	-9.56779	20.982	67.7597	2
		1.76488	-8.89968	21.0238	62.1862	2
		12.9742	-11.8038	21.1522	64.6307	2
		-9.72039	-14.664	21.8064	67.4868	2
		7.59626	0.0212898	22.4432	74.1959	3
		15.8561	3.93392	22.7491	71.3993	3
		-9.8735	-21.1582	22.7615	66.8739	2
		-8.98981	-6.24455	22.7871	69.1936	0
		3.78185	-9.93395	22.9357	73.1356	3
		9.8612	13.7167	23.9854	74.5451	0
		-30.4369	-13.4686	0.581986	65.9834	0
		8.84498	3.80664	0.776849	74.3439	0
		7.5303	-1.81146	1.67118	73.0729	4
		12.7016	2.67206	2.02922	74.9112	4
		-1.0893	8.80676	3.23573	70.6046	5
		2.83488	6.31708	3.45795	73.2141	5
		-75.7401	1.78303	3.59093	66.2981	0
		1.28972	-12.7357	4.31195	69.2989	5
		-33.4539	12.6196	5.17895	64.9934	0
	t'=0	49.3122	-19.5049	18.3386	65.1971	1
		60.1235	-21.8863	18.3922	67.3796	1
		69.0638	-19.174	18.8932	66.093	1
		25.4653	-19.2772	20.2418	67.5781	0
		-7.08147	-21.0689	20.7638	69.6319	2
		0.451142	2.6973	20.8873	73.3007	0
		7.45913	-14.7977	21.0832	67.7597	2
		6.56065	-7.3818	21.125	62.1862	3
		24.4613	-10.8559	21.2533	64.6307	3
		-21.6545	-21.6392	21.9075	67.4868	2
		7.13581	-0.687508	22.5443	74.1959	4
		17.016	-0.253578	22.8503	71.3993	4
		-21.1419	-18.0327	22.8627	66.8739	2
		-7.65977	-7.17185	22.8883	69.1936	0
		4.93855	-16.794	23.0369	73.1356	4
		13.1477	9.141	0.0865296	74.5451	0
		7.59726	-23.5735	0.683148	65.9834	0
		12.4156	0.200027	0.878011	74.3439	0
		9.91045	-7.24964	1.77234	73.0729	5
		15.7932	5.23364	2.13039	74.9112	5
		-8.0512	3.0414	3.33689	70.6046	5
		3.48376	4.7825	3.55911	73.2141	5
		-105.382	-8.88038	3.6921	66.2981	0
		11.2966	-10.9522	4.41311	69.2988	5
		-67.7076	17.0918	5.28011	64.9934	1
	t'=5	32.3196	-18.2791	18.4568	65.1971	1
		83.5249	-18.629	18.5104	67.3796	1
		71.9306	-12.1761	19.0114	66.093	1
		33.0147	-15.6915	20.3601	67.5781	1
		-17.0466	-27.1237	20.882	69.6319	2
		-4.07445	-0.812777	21.0055	73.3007	0
		-6.044	-23.3113	21.2014	67.7597	2
		0.274617	-7.22904	21.2432	62.1862	3
		34.7258	-7.79103	21.3716	64.6307	3
		-48.5415	-13.2802	22.0257	67.4868	2
		11.6465	-4.40354	22.6625	74.1959	4
		24.2212	-8.80624	22.9685	71.3993	4
		-85.9439	-112.748	22.9809	66.8739	0
		-10.011	-25.0554	23.0065	69.1936	0
		13.0747	-20.6805	23.1551	73.1356	4
		20.7132	13.0655	0.204734	74.5451	0
		-37.0499	-7.41269	0.801352	65.9834	0
		14.4966	9.35221	0.996215	74.3439	0
		5.07372	9.11032	1.89055	73.0729	0
		6.35529	17.0249	2.24859	74.9112	5
		-13.7807	9.60818	3.45509	70.6046	5
		-10.7325	8.68016	3.67731	73.2141	5
		-84.8142	-7.12258	3.8103	66.298	0
		17.7085	-8.92305	4.53131	69.2988	3
		-45.9696	19.4487	5.39831	64.9934	3
	t'=10	29.3495	-8.50617	18.5582	65.1971	1
		95.8828	-15.4948	18.6118	67.3796	1
		75.4499	-4.45894	19.1129	66.093	1
		-5.88029	0.215613	20.4615	67.5781	2
		-94.8966	-31.3594	20.9835	69.6319	2
		-41.558	-28.6968	21.1069	73.3007	0
		-116.447	-13.9673	21.3028	67.7597	2
		6.6572	13.9284	21.3446	62.1862	3
		81.3875	23.6504	21.473	64.6307	3
		-175.742	-2.83726	22.1272	67.4868	2
		12.7919	-44.3317	22.764	74.1959	2
		-225.291	-34.8253	23.0699	71.3993	2
		-85.4574	85.5594	23.0823	66.8739	2
		-314.636	121.622	23.1079	69.1936	2
		-23.3857	-60.4019	23.2565	73.1356	2
		35.0289	17.5234	0.306176	74.5451	2
		-143.655	-137.745	0.902794	65.9834	0
		-0.637223	27.5242	1.09766	74.3439	0
		-10.5157	16.5702	1.99199	73.0729	3
		-1.36968	40.493	2.35003	74.9112	3
		-20.7627	23.045	3.55654	70.6046	3
		-18.9207	28.9491	3.77876	73.2141	3
		-167.16	-11.9873	3.91174	66.298	0
		-1.72031	-0.0203056	4.63275	69.2988	3
		-71.1717	9.29575	5.49975	64.9934	3
	t'=15	80.367	-8.49357	18.6767	65.1971	0
		148.144	-11.5325	18.7303	67.3796	1
		144.621	4.32842	19.2313	66.093	2
		-32.9181	33.1944	20.5799	67.5781	1
		-194.237	45.3141	21.1019	69.6319	1
		-89.1852	-51.1304	21.2253	73.3007	1
		-47.8626	97.5988	21.4213	67.7597	1
		33.1673	47.1302	21.4631	62.1862	1
		135.511	79.5973	21.5914	64.6307	1
		-161.007	-90.7539	22.2456	67.4868	1
		-18.066	-87.8977	22.8824	74.1959	1
		-240.658	-167.342	23.1884	71.3993	1
		-311.731	-52.7689	23.2008	66.8739	1
		-242.876	-118.622	23.2264	69.1936	0
		-156.465	-109.98	23.375	73.1356	1
		26.7316	3.52207	0.424625	74.5451	1
		-246.066	-161.854	1.02124	65.9834	0
		-12.1339	30.3847	1.21611	74.3439	1
		-45.1294	-10.9858	2.11044	73.0729	1
		-10.3442	51.1094	2.46848	74.9112	1
		-56.8372	22.6465	3.67499	70.6046	2
		-35.7295	34.4347	3.89721	73.2141	2
		-259.75	-29.4855	4.03019	66.298	1
		-42.68	7.14771	4.7512	69.2988	2
		-131.474	20.2682	5.6182	64.9934	2
	t=20	116.396	-5.80988	18.7782	65.1971	1
		151.354	-15.2735	18.8318	67.3796	1
		142.823	21.5015	19.3329	66.093	1
		-67.1213	76.0814	20.6815	67.5781	1
		-270.234	106.377	21.2035	69.6319	1
		-160.238	-46.0335	21.3269	73.3007	1
		-115.018	58.015	21.5229	67.7597	1
		45.3178	72.6688	21.5646	62.1862	1
		111.589	69.972	21.693	64.6307	1
		-176.281	-22.474	22.3472	67.4868	1
		-314.376	-31.5933	22.984	74.1959	1
		-214.965	-191.3	23.29	71.3993	1
		-323.048	-105.025	23.3023	66.8739	1
		-277.417	-148.206	23.3279	69.1936	1
		-322.047	-254.431	23.4766	73.1356	1
		-99.7618	-158.136	0.526201	74.5451	1
		-395.021	-215.327	1.12282	65.9834	1
		-59.5519	-83.7173	1.31768	74.3439	1
		-77.0519	-30.2313	2.21201	73.0729	1
		-19.0252	79.7127	2.57006	74.9112	1
		-114.839	31.6027	3.77656	70.6046	1
		-69.6105	50.0183	3.99878	73.2141	1
		-320.713	-65.9094	4.13177	66.298	1
		-66.3925	1.91156	4.85278	69.2988	1
		-166.787	35.9738	5.71978	64.9934	1
	t'=25	65.2365	-63.3624	18.0322	70.1263	1
		179.447	9.21211	18.8967	65.1971	1
		192.665	10.3769	18.9503	67.3796	1
		225.812	23.8043	19.4514	66.093	1
		-42.3286	43.9534	20.8	67.5781	1
		-156.381	133.679	21.322	69.6319	1
		-196.523	-19.5722	21.4454	73.3007	1
		-13.7723	7.85853	21.6414	67.7597	1
		27.7226	76.9133	21.6831	62.1862	1
		37.1416	57.9488	21.8115	64.6307	1
		-163.509	25.9791	22.4657	67.4868	1
		-230.203	-74.7659	23.1025	74.1959	1
		-251.627	-183.527	23.4085	71.3993	1
		-312.329	-99.0225	23.4208	66.8739	1
		-325.682	-169.921	23.4465	69.1936	1
		-176.537	-179.055	23.5951	73.1356	1
		-46.4023	-80.5255	0.644709	74.5451	1
		-373.162	-102.478	1.24133	65.9834	1
		-70.8112	-44.0612	1.43619	74.3439	1
		-102.857	-74.8647	2.33052	73.0729	1
		-14.1091	69.3515	2.68856	74.9112	1
		-121.56	51.0654	3.89507	70.6046	1
		-72.1962	73.1732	4.11729	73.2141	1
		-293.632	-32.8507	4.25027	66.298	1
		-92.8819	9.40686	4.97129	69.2988	1
		-92.0575	17.3613	5.83829	64.9934	1
	t'=30	64.1378	-59.733	18.1337	70.1263	1
		145.484	14.1875	18.9983	65.1971	1
		153.618	2.1572	19.0519	67.3796	1
		164.8	43.1703	19.5529	66.093	1
		-65.0204	88.1045	20.9016	67.5781	1
		-105.717	189.319	21.4236	69.6319	1
		-311.551	100.866	21.547	73.3007	1
		16.027	72.1494	21.7429	67.7597	1
		23.8657	90.1044	21.7847	62.1862	1
		48.4382	80.9824	21.9131	64.6307	1
		-136.026	-16.2118	22.5673	67.4868	1
		-376.076	-44.4523	23.2041	74.1959	1
		-194.303	-164.987	23.51	71.3993	1
		-268.597	-92.2635	23.5224	66.8739	1
		-258.236	-125.788	23.548	69.1936	1
		-116.583	-281.701	23.6966	73.1356	1
		-69.2758	-134.273	0.746248	74.5451	1
		-338.471	-150.232	1.34287	65.9834	1
		-71.5601	-74.7457	1.53773	74.3439	1
		-126.416	-86.7823	2.43206	73.0729	1
		-19.049	52.735	2.7901	74.9112	1
		-168.932	18.8763	3.99661	70.6046	1
		-69.6951	63.7235	4.21883	73.2141	1
		-307.27	-57.4003	4.35181	66.298	1
		-167.712	9.86213	5.07282	69.2988	1
		-132.369	29.4774	5.93983	64.9934	1

## Sheet: Figure 3
Panel a
Bins			Proportion of substorms with normalized modularity (Q_N) in each bin
Lower	Upper	-20	-19	-18	-17	-16	-15	-14	-13	-12	-11	-10	-9	-8	-7	-6	-5	-4	-3	-2	-1	0	1	2	3	4	5	6	7	8	9	10	11	12	13	14	15	16	17	18	19	20	21	22	23	24	25	26	27
0.95	1	0.15	0.175	0.102564	0.175	0.075	0.075	0.075	0.075	0.05	0.075	0.125	0.1	0.121951	0.170732	0.195122	0.219512	0.121951	0.146341	0.170732	0.0487805	0.0731707	0.146341	0.121951	0.0731707	0.121951	0.121951	0.097561	0.0487805	0.0487805	0.0487805	0.0243902	0.0243902	0.0243902	0.0243902	0.0243902	0.0243902	0.0243902	0.0243902	0.0243902	0.0243902	0	0.0243902	0.0243902	0.0243902	0	0	0	0
0.9	0.95	0.1	0.1	0.0512821	0.075	0.05	0.05	0.05	0.125	0.15	0.1	0.05	0.15	0.121951	0.121951	0.0731707	0.0487805	0.097561	0.0487805	0.0487805	0.243902	0.170732	0.146341	0.0487805	0.0731707	0.0487805	0	0.0487805	0.0487805	0.0243902	0.0243902	0.0243902	0.0243902	0.0243902	0	0	0.0243902	0.0243902	0	0	0	0.0243902	0	0	0	0.0243902	0.0243902	0.0487805	0.0243902
0.85	0.9	0.05	0.025	0.102564	0.1	0.15	0.175	0.075	0.05	0.125	0.025	0.05	0.075	0.097561	0.0487805	0.097561	0.146341	0.146341	0.146341	0.097561	0.0243902	0.0731707	0.0731707	0.121951	0.121951	0.0487805	0.0243902	0.0487805	0.0243902	0	0	0	0	0	0	0.0243902	0.0243902	0	0	0.0243902	0.0243902	0	0	0	0	0	0	0	0.0243902
0.8	0.85	0.05	0.05	0.102564	0.1	0.075	0.025	0.1	0.075	0.1	0.125	0.125	0.025	0.0487805	0.0487805	0.0731707	0.0731707	0.097561	0.0731707	0.0487805	0.0487805	0.0731707	0.0487805	0.0487805	0.0243902	0.0487805	0.0487805	0.0487805	0.0731707	0.0487805	0.0487805	0.0487805	0.0243902	0.0487805	0.0731707	0.0243902	0	0	0	0	0	0	0.0243902	0	0	0	0	0	0
0.75	0.8	0.15	0.05	0.0512821	0.075	0.1	0.125	0.125	0.025	0.075	0.15	0.075	0.15	0.121951	0.121951	0.097561	0	0.0487805	0.0487805	0.0731707	0.0243902	0	0	0.097561	0.097561	0.0487805	0.0487805	0	0.0487805	0.0487805	0	0	0.0243902	0	0	0.0243902	0	0	0.0243902	0.0243902	0.0243902	0.0487805	0	0	0	0	0	0	0
0.7	0.75	0	0.025	0.0512821	0.05	0.025	0.075	0.05	0.15	0.1	0.1	0.075	0.075	0.097561	0.0243902	0.0487805	0.0731707	0	0	0.0243902	0.097561	0.0731707	0.0243902	0.0243902	0.097561	0.097561	0.0731707	0.0731707	0.0243902	0.0243902	0.0243902	0.0487805	0.0243902	0.0243902	0	0	0	0.0243902	0.0243902	0.0243902	0.0243902	0.0243902	0	0	0	0	0	0	0
0.65	0.7	0.075	0.05	0.0512821	0.075	0.075	0.05	0.075	0.025	0.05	0.075	0.125	0.05	0.0243902	0.0731707	0.0731707	0.0487805	0.0487805	0.097561	0.097561	0.0731707	0.0731707	0.0731707	0.0487805	0	0.0243902	0.0487805	0.0243902	0.0243902	0.097561	0.0731707	0.0243902	0	0.0243902	0.0243902	0.0243902	0.0243902	0.0243902	0.0243902	0	0	0	0	0	0	0	0.0243902	0	0
0.6	0.65	0.15	0.1	0.0769231	0.025	0.075	0.025	0.025	0.05	0.05	0	0.05	0	0.0487805	0.097561	0.0487805	0.0487805	0.0243902	0	0	0.0243902	0.0243902	0.0731707	0.0243902	0	0.0487805	0.0487805	0.0731707	0.0731707	0.0487805	0.0243902	0.0731707	0.0731707	0.0487805	0.0487805	0.0243902	0.0731707	0.0243902	0	0	0	0	0.0243902	0	0.0243902	0.0243902	0	0	0
0.55	0.6	0	0.1	0.025641	0.05	0.1	0.05	0.05	0.05	0.025	0.05	0.025	0.05	0	0	0	0	0.0731707	0.0487805	0.0487805	0.0487805	0.0731707	0	0.0243902	0	0.0487805	0.146341	0.0243902	0.0487805	0.0243902	0.0487805	0	0.0243902	0.0487805	0	0	0	0.0487805	0.0243902	0.0243902	0.0243902	0	0	0	0	0	0	0	0
0.5	0.55	0.025	0.025	0.0512821	0.025	0.025	0.025	0.025	0.025	0	0	0	0	0.0487805	0.0243902	0.0243902	0.0243902	0	0.0731707	0.097561	0.0243902	0.0487805	0	0.0487805	0	0.0487805	0.0487805	0.0243902	0.0243902	0.0487805	0.0243902	0.0243902	0.0731707	0.0243902	0.0243902	0.0243902	0	0.0243902	0.0731707	0.0487805	0.0243902	0.0243902	0	0	0	0	0	0	0
0.45	0.5	0	0.075	0.102564	0.025	0.05	0.1	0.05	0.1	0.075	0.075	0.05	0.025	0	0.0487805	0.0487805	0.0243902	0.0487805	0.0243902	0.0487805	0.0487805	0.0243902	0.0243902	0.0487805	0.097561	0.0487805	0.0487805	0.0731707	0.0243902	0.0731707	0.097561	0.0487805	0.0243902	0.0243902	0.0243902	0.0243902	0.0487805	0.0243902	0.0487805	0.0487805	0.0243902	0.0487805	0.0243902	0.0731707	0	0	0	0	0
0.4	0.45	0.05	0.025	0.0769231	0.05	0.05	0.025	0.05	0.025	0.025	0.05	0.025	0.025	0.0243902	0.0243902	0.0243902	0.0487805	0.0487805	0.0731707	0.0243902	0.0243902	0.0243902	0.0731707	0.097561	0.146341	0.097561	0.0487805	0.097561	0.0487805	0.0243902	0.0487805	0.0487805	0.0487805	0	0.0243902	0.0487805	0.0487805	0.0487805	0.0243902	0	0.0243902	0	0	0	0	0	0	0.0243902	0.0243902
0.35	0.4	0.05	0.025	0.0512821	0.025	0	0	0.025	0	0	0.025	0.05	0.025	0.0243902	0	0.0243902	0.0243902	0.0487805	0.0243902	0.0487805	0.0731707	0.0731707	0.097561	0.0731707	0.0243902	0.097561	0.0487805	0.0731707	0.0731707	0.0731707	0.0243902	0.0731707	0.0487805	0.0487805	0.0731707	0.0487805	0.0243902	0.0243902	0.0243902	0.0243902	0	0.0243902	0.0243902	0.0243902	0.0731707	0.0487805	0.0487805	0	0.0243902
0.3	0.35	0.025	0.025	0	0.025	0.025	0.025	0.075	0.075	0.05	0.025	0.05	0	0.0243902	0.0487805	0.097561	0.097561	0.0243902	0.0243902	0.0243902	0	0.0243902	0.0243902	0	0.0731707	0.0487805	0.0487805	0.097561	0.097561	0.0243902	0.0487805	0.097561	0.0243902	0.0487805	0.0243902	0.0243902	0.0487805	0	0	0	0.0731707	0.0243902	0.0731707	0.0243902	0.0487805	0.0243902	0	0.097561	0.0731707
0.25	0.3	0.025	0	0	0.025	0	0.025	0	0	0	0	0	0.05	0.0487805	0.0243902	0	0.0487805	0.0487805	0.0243902	0.0243902	0	0.0243902	0.0243902	0	0.0243902	0.0487805	0.0243902	0	0.0487805	0.146341	0.097561	0.0731707	0.0487805	0.0731707	0.0731707	0.0487805	0	0.0731707	0.0731707	0.0243902	0	0.0487805	0.0731707	0.0487805	0.0243902	0.0243902	0.0243902	0.0243902	0
0.2	0.25	0	0.05	0.025641	0	0	0.025	0	0	0	0.025	0.025	0.05	0.0243902	0.0487805	0	0	0.0243902	0.0243902	0.0243902	0.0487805	0	0	0.0487805	0.0487805	0.0243902	0	0	0.0487805	0.0243902	0.121951	0.097561	0.0731707	0.097561	0.097561	0.097561	0.097561	0.0243902	0.0243902	0.0731707	0.0731707	0.0243902	0.0243902	0.0243902	0.0487805	0.0731707	0.0731707	0.0243902	0.0243902
0.15	0.2	0	0	0	0	0.025	0.025	0.025	0.025	0.025	0.025	0.05	0.05	0.0731707	0.0487805	0.0487805	0.0243902	0.0243902	0.0487805	0	0.0243902	0.0243902	0.0731707	0.0487805	0.0243902	0	0.0243902	0.0487805	0.0487805	0.0243902	0.121951	0.097561	0.170732	0.0731707	0.0731707	0.170732	0.146341	0.0243902	0.0731707	0.0731707	0.0487805	0.0731707	0.0487805	0.0731707	0.097561	0.097561	0.121951	0.097561	0.121951
0.1	0.15	0	0	0	0.025	0.025	0.025	0	0.025	0.025	0	0	0.025	0	0	0	0.0243902	0.0243902	0.0243902	0.0243902	0.0243902	0.0243902	0.0243902	0.0731707	0.0487805	0	0.097561	0.0731707	0.097561	0.0731707	0.0243902	0.097561	0.0731707	0.121951	0.121951	0.0487805	0.097561	0.195122	0.121951	0.097561	0.0731707	0.0731707	0.121951	0.170732	0.121951	0.121951	0.097561	0.0731707	0.097561
0.05	0.1	0	0	0	0	0.025	0.025	0.025	0.025	0.025	0	0	0	0	0	0	0	0	0	0	0.0243902	0	0	0	0	0.0487805	0.0487805	0.0243902	0.0487805	0.0487805	0.0487805	0.0487805	0.121951	0.121951	0.097561	0.097561	0.0731707	0.0731707	0.097561	0.121951	0.146341	0.195122	0.170732	0.170732	0.195122	0.121951	0.121951	0.146341	0.146341
0	0.05	0.1	0.1	0.0769231	0.075	0.05	0.05	0.1	0.075	0.05	0.075	0.05	0.075	0.0487805	0.0243902	0.0243902	0.0243902	0.0487805	0.0487805	0.0731707	0.0731707	0.097561	0.0731707	0	0.0243902	0	0	0.0487805	0.0243902	0.0731707	0.0487805	0.0487805	0.0731707	0.121951	0.195122	0.219512	0.243902	0.317073	0.317073	0.365854	0.390244	0.365854	0.365854	0.365854	0.341463	0.439024	0.463415	0.463415	0.439024
Panel b		Q_N per normalized time per substorm
	Substorms	-20	-19	-18	-17	-16	-15	-14	-13	-12	-11	-10	-9	-8	-7	-6	-5	-4	-3	-2	-1	0	1	2	3	4	5	6	7	8	9	10	11	12	13	14	15	16	17	18	19	20	21	22	23	24	25	26	27
	1	0.392297	0.452636	0.455878	0.590963	0.544958	0.311299	0.439681	0.322121	0.937412	0.401544	0.39077	0.275087	0.399838	0.441177	0.367491	0.429213	0.394268	0.505218	0.746233	0.663985	0.663985	0.464552	0.739894	0.753738	0.751264	0.822118	0.839434	1	0.773495	0.575446	0.390673	0.439134	0.357401	0.378776	0.395135	0.203882	0.143433	0.262455	0.113384	0.206579	0.162535	0.270905	0.259152	0.224845	0.190445	0.188436	0.194	0.177824
	2	0.91875	1	0.836	0.836	0.568421	0.52425	0.765	0.496786	0.496786	0.482	0.313504	0.184076	0.184076	0.171	0.194062	0.171	0.171	0.171	0.523959	0.175148	0.175148	0.179501	0.199308	0.339058	0.416399	0.416399	0	0	0	0	0	0	0	0	0	0	0	0	0	0	0	0	0	0	0	0	0	0
	3	0.420464	0.506461	0.482057	0.355101	0.45997	0.45997	0.332342	0.549804	0.564595	0.576791	0.638079	0.482352	0.53383	0.518673	0.47886	0.481654	0.477718	0.449934	0.449934	0.390539	0.390539	0.273867	0.38078	0.404723	0.503692	0.598326	0.643868	0.762939	0.818571	0.816717	0.823713	0.839522	0.80727	0.849133	0.858324	0.858324	0.923678	0.956792	0.973418	0.998221	0.942413	0.977207	1	0.993958	0.905163	0.929273	0.93894	0.871243
	4	0.98892	1	0.416824	0.307617	0.326667	0.120628	0.301071	0.300296	0.32793	0.355921	0.300595	0.859645	0.52381	0.604722	0.729468	0.606008	0.572917	0.432436	0.26332	0.227789	0.300219	0.369872	0.451002	0.4302	0.369597	0.360517	0.3675	0.332019	0.306026	0.297401	0.291934	0.268242	0.200341	0.201867	0.143098	0.140179	0.131065	0.134019	0.130564	0.130996	0.132094	0.136204	0.139895	0.145044	0.148459	0.155794	0.161376	0.171933
	5	1	0.938631	0.920593	0.871398	0.621302	0.737427	0.0926105	0.0869405	0.0740929	0.0128448	0.380551	0.0321665	0.17626	0.474734	0.654964	0.297698	0.0219762	0.0201304	0.0487068	0.0674309	0.0334886	0.00928188	0.115974	0.0473327	0.0702538	0.112902	0.118608	0.197296	0.129686	0.195143	0.180243	0.173086	0.179495	0.16569	0.164166	0.227946	0	0	0	0	0	0	0.0118371	0.0729937	0.0151251	0	0	0
	6	0.545038	0.220348	0.547081	0.597828	0.586522	0.746921	0.790972	0.616397	0.652977	0.823613	0.849509	0.753316	0.913601	0.686206	0.829161	0.733077	0.649461	0.518795	0.579396	0.456214	0.479335	0.988743	1	0.861412	0.705138	0.491069	0.457697	0.12426	0.0595548	0.216701	0.145224	0.0766549	0	0.010793	0.0126228	0.0180559	0.0173204	0.00410814	0.0168569	0	0.00517374	0.00298975	0.00165423	0	0	0	0	0
	7	0	0	0	0.00469882	0.00469882	0.00700652	0.0176722	0.0176722	0.461301	0.478581	0.478581	0.781024	0.781024	0.781024	0.877596	0.877596	0.974248	0.954134	0.954134	0.922942	0.922942	0.885746	0.960915	0.960915	0.871174	0.871174	0.871174	0.924968	1	1	0.531321	0.531321	0.633456	0.62772	0.62772	0.688028	0.492414	0.492414	0.516743	0.511357	0.511357	0.331655	0.331655	0.316807	0.362779	0.362779	0.443926	0.364652
	8	0.603309	0.58707	0.590517	0.603549	0.631204	0.686309	0.62491	0.636229	0.788827	0.802247	0.783608	0.736636	0.823139	0.73168	0.759263	0.742135	0.772028	0.857503	0.686374	0.942954	1	0.698984	0.638331	0.405535	0.2624	0.343918	0.400469	0.32854	0.299883	0.201903	0.206503	0.0894817	0.0827542	0.0776366	0.0559034	0.0548209	0.0546379	0.017512	0.0177119	0.0177119	0.0169169	0.0171044	0.0170614	0.016142	0.0166337	0.00292185	0.000990775	0.00523234
	9	0.67361	0.582957	0.682243	0.854506	0.895456	0.898018	0.872457	0.926986	0.851227	0.843708	0.813527	0.867934	0.881794	0.909133	0.895456	0.895456	0.895456	0.861287	0.861287	0.904131	0.945904	0.900432	0.868715	0.900432	0.975052	0.975852	0.983666	1	0.817864	0.584787	0.473622	0.132817	0.12396	0.123903	0.07321	0.0593251	0.0469769	0.0373284	0	0	0	0	0	0	0	0	0	0
	10	0.793778	0.689578	0.800616	0.929852	0.938128	0.943801	1	0.973272	0.934268	0.953895	0.953895	0.953895	0.971284	0.971284	0.971284	0.971284	0.891892	0.753853	0.766362	0.740816	0.740816	0.740816	0.782423	0.71027	0.71027	0.779483	0.802616	0.796992	0.684513	0.711534	0.711534	0.632786	0.701441	0.698275	0.672483	0.643514	0.584537	0.507076	0.205991	0.0418788	0.0418788	0.172192	0.171504	0.165486	0.162208	0.163044	0.149654	0.157713
	11	0.633867	0.479483	0.426198	0.426198	0.466827	0.466827	0.430861	0.486872	0.631098	0.671976	0.671976	0.705427	0.705427	0.653672	1	1	0.974167	0.990403	0.888927	0.888927	0.888927	0.953871	0.953871	0.878469	0.723953	0.723953	0.475904	0.358416	0.285362	0.192805	0.192805	0.186604	0.196988	0.173557	0.168139	0.168139	0.100599	0.0907075	0.0950281	0.114204	0.114204	0.0875892	0.134174	0.152388	0.176417	0.176417	0.167958	0.168492
	12	0.634652	0.634652	0.634652	1	1	0.212012	0	0	0	0	0	0	0	0.162657	0.162657	0.149388	0.149388	0.139311	0.139311	0.116268	0.116268	0.101	0.110018	0.110018	0.0982739	0.0982739	0.0830886	0.0830886	0	0	0	0	0	0	0	0	0.00599842	0.00599842	0.0495562	0.0495562	0.0218178	0.0218178	0	0	0	0	0	0
	13	1	0.950303	0.950303	0.950303	0.678201	0.464015	0.464015	0.464015	0.335247	0.335247	0.169656	0.169656	0.335247	0.335247	0.335247	0.335247	0.247475	0.177918	2.47277e-16	0	0	0	0.126793	0.146618	0.312507	0.500615	0.712727	0.672822	0.683712	0.817551	0.832969	0.758373	0.813399	0.824534	0.786356	0.612103	0.682066	0.653291	0.498099	0.567143	0.494481	0.251399	0.0870781	0.0112622	0.0166815	0	0.0185092	0
	14	0	0	0	0	0.0180408	0.0899882	0	0.146768	0.139022	0.180924	0.180924	0.245188	0.258031	0.205978	0.349661	0.329791	0.395245	0.533398	0.533398	0.567099	0.567099	0.619405	0.69378	0.787678	0.833434	0.849406	0.975355	0.841099	0.916018	0.9703	0.9703	0.971297	1	0.980435	0.980435	0.944484	0.979447	0.781332	0.76327	0.740521	0.740521	0.644462	0.47523	0.369547	0.215512	0.192089	0.169062	0.172164
	15	1	0.988009	0.893463	0.893463	0.798186	0.798186	0.765004	0.741274	0.741274	0.784889	0.784889	0.934214	0.945733	0.945733	0.803087	0.803087	0.826585	0.697685	0.697685	0.706247	0.706247	0.828576	0.415456	0.415456	0.555764	0.555764	0.426518	0.29861	0.29861	0.236397	0.236397	0.194275	0.18918	0.18918	0.156294	0.156294	0.117361	0.0659395	0.0659395	0.0654623	0.0654623	0.0513263	0.0506519	0.0506519	0.0363199	0.0363199	0.0357087	0.0283646
	16	0.359096	0.314869	0.357143	0.662857	0.723214	0.723214	0.723214	0.723214	0.723214	0.723214	0.723214	0.754286	0.897507	0.920635	0.907563	0.883929	0.845714	0.787172	0.964286	0.952381	0.925714	0.925714	1	0.916461	0.840522	0.608914	0.384013	0.226479	0.204046	0.134877	0.110001	0.0597668	0.0735591	0.037398	0.0365997	0.03596	0.0353423	0.0349817	0.0396809	0.0373588	0.0352213	0.0340552	0.0335007	0.0165892	0.016806	0.0170851	0.0170769	0.0170537
	17	0.60294	0.578886	0.642818	0.795058	0.798252	0.798252	0.360328	0.590636	0.867451	1	0.954353	0.932941	0.758326	0.612771	0.530129	0.511092	0.401574	0.351148	0.359376	0.367127	0.367127	0.410505	0.355364	0.479869	0.398289	0.368604	0.319281	0.2717	0.284383	0.253979	0.300459	0.486268	0.338493	0.253316	0.157135	0.157135	0.149707	0.12697	0.0850714	0.100147	0.0974605	0.0813729	0.0635423	0.0579813	0.0553606	0.0533834	0.0707041	0.0966385
	18	0.844463	0.844463	0.844463	1	1	1	0.829525	0.829525	0.829525	0.566943	0.566943	0.566943	0.635539	0.635539	0.635539	0.667063	0.667063	0.667063	0.539495	0.539495	0.539495	0.18626	0.18626	0.18626	0.74479	0.74479	0.74479	0.609447	0.609447	0.609447	0.636859	0.636859	0.636859	0.324271	0.324271	0.324271	0.598722	0.598722	0.598722	0.313032	0.313032	0.313032	0.190442	0.190442	0.190442	0.13365	0.13365	0.13365
	19	0	0	0.489796	0.489796	0.888889	0.888889	0.888889	0.9375	1	0.979592	0.673469	0.75	0.75	0.8064	0.673469	0.620027	0.570153	0.570153	0.465561	0.0380499	0.0233196	0.1712	0.210069	0.280273	0.319728	0.063307	0.152541	0.135851	0.124514	0.192693	0.207353	0.174168	0.229673	0.20542	0.254614	0.140479	0.285402	0.0569781	0.0450965	0.0590504	0.0535308	0.0648789	0.109673	0.0683452	0.0775602	0.0750909	0.0102528	0.0210497
	20	0.790234	0.902296	0.770667	0.770667	0.770667	0.770667	0.802778	0.802778	0.802778	0.770667	0.981173	1	0.953299	0.953299	0.953299	0.953299	0.764974	0.802778	0.760026	0.739211	0.679801	0.60575	0.548002	0.37014	0.273799	0.137917	0.111311	0.067417	0.0632565	0.0671326	0.0673406	0.0250321	0.02404	0.0226907	0.0215946	0.00785729	0.00763662	0	0	0	0	0.0276799	0	0.00786085	0.000831138	0.0176344	0.014166	0.0228099
	21	0.927298	0.927298	0.927298	0.927298	0.927298	0.927298	0.927298	0.927298	0.927298	0.927298	0.876296	0.827671	0.934542	0.934542	1	0.888889	0.846277	0.846277	0.855504	0.915417	0.915417	0.664231	0.664231	0.491429	0.456404	0.553803	0.511173	0.602478	0.602478	0.491443	0.615523	0.528082	0.595395	0.217593	0.403179	0.403179	0.284553	0.377641	0.196494	0.335118	0.098448	0.112879	0.119892	0.119892	0.14169	0.0491109	0.0572456	0.0469168
	22	0.838128	0.865385	0.865385	0.830959	0.816254	0.980057	0.980057	0.980057	0.980057	0.771234	0.771234	0.771234	0.771234	0.771234	0.771234	0.866539	0.878205	0.883772	1	0.949668	0.88141	0.88141	0.949668	0.949668	0.937567	0.959721	0.943732	0.87904	0.764974	0.690215	0.708458	0.710889	0.698888	0.61307	0.429677	0.405587	0.530098	0.519598	0.514616	0.418205	0.394151	0.112905	0.067327	0	0	0.00262921	0.00246309	0
	23	0.779681	0.642901	0.663045	0.663045	0.55341	0.814028	0.841896	0.841896	0.841896	0.773026	0.749772	0.925692	0.925692	0.993499	0.985845	1	1	0.893536	0.919008	0.837752	0.837752	0.803821	0.758872	0.731405	0.548657	0.548657	0.409507	0.431737	0.4091	0.4091	0.389346	0.379161	0.369724	0.369724	0.237244	0.349905	0.368192	0.286918	0.286918	0.0552824	0.0576055	0.046213	0.046213	0.0112559	0.0154491	0.0126626	0.0126626	0.0821716
	24	NaN	NaN	NaN	NaN	NaN	NaN	NaN	NaN	NaN	NaN	NaN	NaN	0.845	0.845	0.845	0.845	0.834568	0.834568	0.834568	0.834568	0.834568	1	0.845	0.77893	0.77893	0.612301	0.572778	0.572778	0.263178	0.220548	0.220548	0.179014	0.137599	0.114459	0.114459	0.130137	0.125654	0.125654	0.0821212	0.0417646	0.0417646	0.135523	0.133087	0.279041	0.279041	0.126459	0.106833	0.106833
	25	0.771744	0.791357	0.832692	0.936201	0.826708	0.770496	0.815515	0.890051	0.948722	0.948722	0.965746	0.956596	0.888618	0.906005	0.910808	0.943853	0.92149	0.965973	0.96529	0.972735	0.987364	0.991131	0.884709	1	0.895718	0.75906	0.853688	0.845881	0.657081	0.457748	0.364342	0.215169	0.27331	0.108596	0.181168	0.170009	0.145965	0.17445	0.101027	0.0924431	0.0397057	0.0444115	0	0.149931	0.0364842	0	0.076095	0.100694
	26	0.267415	0.0188679	0.0188679	0.0188679	0.0912369	0.279432	0.185224	0.185224	0.199517	0.665383	0.634578	0.35481	0.159218	0.220101	0.419448	0.260347	0.271585	0.27673	0.200877	0.209574	0.286622	1	0.956945	0.313919	0.384966	0.556026	0.330163	0.474772	0.364909	0.284329	0.137984	0.157369	0.0918542	0.050566	0	0.0298069	0.0188783	0	0	0	0.00855055	0.00513741	0	0	0	0	0	0
	27	0	0.22736	0.22736	0.102976	0.117778	0.0100569	0.0280314	0.00153481	0	0	0	0	0	0	0	0	0	0	0	0	0	0	0.407893	0.247398	0.671507	0.291895	0	0.125128	0	0.0870358	0.425646	0.433618	0.238248	0.420038	0.250726	1	0.0204497	0.154985	0	0.0409062	0.158218	0	0	0.128422	0	0	0	0
	28	0.66077	0.630865	0.712889	0.712889	0.197145	0.197145	0.659024	0.715663	0.750258	0.487199	0.668502	0.119052	0.721072	0.329276	0.329276	0.38346	0.871312	0.993585	1	0.942092	0.959897	0.952696	0.851648	0.850282	0.904355	0.194028	0.167019	0.135392	0.466375	0.300948	0.265985	0.144485	0.102975	0.0771993	0.0521345	0.0398336	0.0472377	0.0166252	0.0446562	0.0721001	0.0797842	0.0589441	0.0605629	0.0706901	0.0222221	0.0110688	0.0546497	0.0727812
	29	0.8609	0.809018	0.75	0.791282	0.791282	0.75624	0.737456	0.737456	0.810964	0.805985	0.805985	0.569788	0.633724	0.769214	0.769214	0.806347	0.495428	0.495428	0.671511	0.717884	0.717884	0.944247	0.838715	1	1	0.986438	0.934104	0.934104	0.974522	0.936655	0.936655	0.92064	0.934197	0.836525	0.836525	0.649312	0.723962	0.723962	0.725523	0.795284	0.795284	0.804679	0.450652	0.60206	0.60206	0.654668	0.348866	0.348866
	30	0.770993	0.73006	0.73006	0.741252	0.426524	0.499154	0.572069	0.448527	0.630195	0.725898	0.469003	0.263823	0.268204	0.253987	0.329325	0.320726	0.298613	0.233698	0.327187	0.463608	0.506602	0.322303	0.225648	0.337348	0.407558	0.135378	0.354133	0.327717	0.140535	0.154639	0.0669834	0.0681543	0.0726807	0.0254367	0.0397069	0.0402646	0.0545346	0.103637	0.126438	0.0833086	0.0708405	0.068349	0.0774476	0.0980492	0.203054	0.221818	0.340587	0.316232
	31	0.938201	1	1	0.66771	0.66771	0.66771	0.66771	0.66771	0.66771	0.66771	0.66771	0.66771	0.66771	0.66771	0.66771	0.66771	0.588675	0.588675	0.588675	0.588675	0.588675	0.40619	0.40619	0.409504	0.409504	0.705855	0.705855	0.567887	0.567887	0.349577	0.349577	0.326249	0.326249	0.371084	0.371084	0.371084	0.253501	0.253501	0.213896	0.213896	0.121093	0.121093	0.160066	0.160066	0.133145	0.133145	0.0987384	0.0987384
	32	0.634642	0.499468	0.499468	0.87775	0.87775	0.598146	0.554829	0.554829	0.416721	0.416721	0.414375	0.414375	0.402232	0.876125	0.876125	0.86597	0.86597	1	1	0.947068	0.947068	0.900643	0.771107	0.771107	0.562386	0.562386	0.614584	0.614584	0.543855	0.497481	0.497481	0.205436	0.205436	0.223065	0.223065	0.14647	0.143562	0.143562	0.198366	0.198366	0.287231	0.287231	0.495775	0.370935	0.370935	0.297066	0.297066	0.32361
	33	0.961538	0.961538	0.961538	1	0.85637	0.85637	0.751154	0.700385	0.700385	0.700885	0.699391	0.699391	0.74047	0.791062	0.791062	0.735992	0.659821	0.659821	0.50053	0.437063	0.437063	0.412088	0.416797	0.416797	0.389543	0.411546	0.411546	0.221526	0.188695	0.188695	0.100884	0.0768653	0.0768653	0.0717773	0.0703088	0.0703088	0.0581399	0.0507436	0.0507436	0.0480007	0.0364624	0.0364624	0	0	0	0	0.0295084	0.0295084
	34	0.446971	0.446971	0.437231	0.437231	0.640531	0.640531	0.892972	0.735021	0.735021	0.702389	0.702389	0.726327	0.726327	0.609948	0.609948	1	1	0.880116	0.880116	0.617624	0.617624	0.392919	0.491695	0.491695	0.471205	0.471205	0.320081	0.320081	0.293535	0.293535	0.273145	0.273145	0.258199	0.258199	0.244803	0.244803	0.246012	0.228225	0.228225	0.230125	0.230125	0.219697	0.219697	0.217043	0.217043	0.206684	0.206684	0.207289
	35	0.932994	0.918227	0.899809	0.84194	0.820014	0.858448	0.784563	0.876154	0.852435	0.92033	0.997063	0.92033	0.955648	0.955648	1	0.993957	0.936025	0.928511	0.902501	0.940117	0.937964	0.931526	0.936307	0.885475	0.951555	0.984017	0.984017	0.831107	0.684306	0.65869	0.622685	0.579432	0.499046	0.477057	0.503742	0.451181	0.415792	0.425495	0.367779	0.338271	0.27917	0.355445	0.291134	0.304956	0.328277	0.369532	0.346137	0.43646
	36	0.883414	0.367303	0.367303	0.976711	0.873623	0.873623	0.339538	0.340313	0.789871	0.789871	0.828258	0.76985	0.786879	0.786879	0.721193	0.409344	0.413402	0.413402	0.371791	0.368246	0.368246	0.694976	0.382972	0.2053	0.2053	0.146796	0.11114	0.378798	0.378798	0.240334	0.180244	0.518333	0.518333	0.126739	0.239731	0.239731	0.614336	0.527271	0.885697	0.885697	0.752325	0.327081	0.139846	0.139846	0.129421	0.238858	0.91791	0.91791
	37	0.694444	0.694444	NaN	0.954861	0.694444	0.892857	0.671488	0.78125	0.850592	0.889757	0.929752	1	0.976562	0.976562	0.976562	0.976562	0.875	0.887574	0.666667	0.657895	0.577446	0.394376	0.542509	0.454861	0.418962	0.326531	0.302978	0.405265	0.370133	0.353096	0.309917	0.163194	0.125337	0	0	0	0	0.0278959	0.0106732	0.00527506	0.00964506	0.0368728	0.00654915	0.0148753	0.127415	0.120822	0.0482156	0.0393351
	38	0.796806	0.756041	0.867912	0.83601	0.877418	0.877418	0.935663	0.957472	0.900171	0.839367	0.841776	0.858861	0.868937	0.868937	0.86422	0.912931	0.905913	0.930127	0.817677	0.907729	0.907729	0.908195	0.871231	0.808926	1	0.981411	0.97719	0.712281	0.712281	0.699579	0.693332	0.64538	0.579919	0.507344	0.458338	0.458338	0.428495	0.461364	0.464733	0.456735	0.464279	0.476553	0.355356	0.355356	0.0809948	0.0833434	0.308841	0.141673
	39	0.99349	0.977135	0.977135	0.977135	0.98471	1	1	0.946124	0.946124	0.931376	0.932124	0.932124	0.987058	0.978684	0.955667	0.954234	0.90634	0.655369	0.789196	0.789196	0.817351	0.851718	0.78076	0.746233	0.649011	0.663077	0.625706	0.541208	0.48159	0.441098	0.402168	0.352885	0.294664	0.269785	0.191695	0.178383	0.17955	0.183801	0.188566	0.157096	0.169496	0.150857	0.130969	0.0886454	0.0748693	0.0776592	0.00667244	0.0863347
	40	0.338904	0.57754	0.543252	0.279775	0.439354	0.401164	0.475088	0.91225	0.854812	0.797241	0.853206	0.940981	0.916713	0.968167	0.938377	1	0.972622	0.965856	0.974719	0.919699	0.89023	0.627231	0.557089	0.704234	0.628589	0.550809	0.465565	0.392307	0.505818	0.51075	0.344135	0.234397	0.0078018	0.0050946	0.00381655	0.0041864	0.00908013	0.00861042	0.0153587	0.0277058	0.0108185	0.00816724	0.00557269	0.00201215	0.0136063	0	0.0123434	0.00137391
	41	0.617849	0.605344	0.605344	0.5438	0.561278	0.561278	0.524118	0.451696	0.451696	0.212899	0.212899	0.212899	0.240769	0.480942	0.480942	0.327304	0.321012	0.321012	0.452508	0.68866	0.68866	0.358121	0.886871	0.886871	1	0.685661	0.685661	0.185802	0.456401	0.456401	0.16482	0.121236	0.121236	0.121328	0.192187	0.192187	0.0364853	0	0	0.0011196	0.0631032	0.0631032	0.053232	0.0586229	0.0586229	0.078731	0.071845	0.071845
	Median	0.732719	0.638776	0.663045	0.780975	0.686323	0.730321	0.669599	0.684047	0.745766	0.724556	0.70089	0.743318	0.75	0.769214	0.769214	0.742135	0.764974	0.667063	0.686374	0.68866	0.679801	0.664231	0.664231	0.491695	0.562386	0.555764	0.465565	0.405265	0.4091	0.349577	0.309917	0.234397	0.229673	0.201867	0.191695	0.170009	0.143433	0.134019	0.101027	0.0833086	0.0797842	0.0813729	0.0774476	0.0886454	0.0748693	0.0750909	0.0572456	0.0821716
	25% quantile	0.496005	0.46606	0.462423	0.516798	0.505892	0.461993	0.395595	0.450111	0.479044	0.480291	0.441689	0.314948	0.401634	0.47939	0.480422	0.402873	0.399992	0.427678	0.451865	0.384966	0.384966	0.366934	0.400386	0.36237	0.396103	0.356367	0.319881	0.225241	0.248395	0.200213	0.180243	0.141568	0.100195	0.0758438	0.0549612	0.0511818	0.0361995	0.0252999	0.0174982	0.0349455	0.0318704	0.0324614	0.00630503	0.0112606	0.0147454	0	0.0093577	0.00426773
	75% quantile	0.901082	0.910261	0.860154	0.910381	0.864997	0.866036	0.82252	0.859025	0.853623	0.83149	0.845643	0.894132	0.90153	0.912008	0.908374	0.920661	0.892783	0.884723	0.882319	0.909651	0.894605	0.902531	0.869344	0.853064	0.835206	0.748357	0.759246	0.724946	0.68386	0.590952	0.552371	0.528892	0.53373	0.389091	0.397146	0.403781	0.418967	0.434462	0.307133	0.318554	0.281185	0.256275	0.176239	0.197092	0.190443	0.179422	0.175296	0.171991
Panel c
Normalized times bins		Median	0	0.05	0.1	0.15	0.2	0.25	0.3	0.35	0.4	0.45	0.5	0.55	0.6	0.65	0.7	0.75	0.8	0.85	0.9	0.95	Lower	Q_N bins
Lower	Upper		0.05	0.1	0.15	0.2	0.25	0.3	0.35	0.4	0.45	0.5	0.55	0.6	0.65	0.7	0.75	0.8	0.85	0.9	0.95	1	Upper
-20	-11	0.705439	0.0731707	0.0121951	0.0121951	0.0146341	0.0121951	0.00731707	0.0341463	0.0195122	0.0414634	0.0634146	0.0219512	0.0487805	0.0560976	0.0585366	0.0609756	0.0902439	0.0780488	0.0853659	0.0829268	0.1
-10	-1	0.742726	0.0487805	0.00243902	0.0146341	0.0390244	0.0268293	0.0268293	0.0390244	0.0341463	0.0341463	0.0365854	0.0317073	0.0292683	0.0341463	0.0707317	0.0512195	0.0756098	0.0658537	0.0926829	0.1	0.141463
0	9	0.523729	0.0390244	0.0268293	0.0536585	0.0439024	0.0317073	0.0439024	0.0487805	0.0658537	0.0707317	0.0560976	0.0317073	0.0439024	0.0439024	0.0487805	0.0536585	0.0390244	0.0512195	0.0536585	0.0634146	0.0902439
10	19	0.180852	0.229268	0.1	0.104878	0.095122	0.0756098	0.0487805	0.0341463	0.0390244	0.0317073	0.0341463	0.0341463	0.0195122	0.0365854	0.0170732	0.0195122	0.0121951	0.0219512	0.0097561	0.0121951	0.0243902
20	29	0.0762693	0.42439	0.15122	0.095122	0.097561	0.0414634	0.0365854	0.0439024	0.0317073	0.00731707	0.0195122	0.00243902	0	0.00731707	0.00243902	0.00243902	0.0097561	0.00243902	0.00243902	0.0146341	0.00731707
30	39	0.0435711	0.517073	0.139024	0.1	0.0731707	0.0414634	0.0170732	0.0219512	0.00731707	0.0219512	0.0097561	0.00731707	0.00487805	0	0.00487805	0.00243902	0.0097561	0.00731707	0.00487805	0.00487805	0.00487805
40	50	0.0577182	0.476718	0.117517	0.121951	0.0665188	0.0665188	0.0177384	0.0199557	0.0266075	0.0110865	0.0110865	0.00886918	0.00665188	0.0133038	0.00665188	0.00665188	0.00221729	0.00886918	0.00443459	0	0.00665188
[truncated: 23 more columns]
